# Supplementary material for: Performance, physiology, and determinants of success in IRONMAN® 70.3: A systematic review
Source: PLoS One. 2026 Jul 17;21(7):e0352506. doi: 10.1371/journal.pone.0352506 (PMC13379040; doi:10.1371/journal.pone.0352506)
Supplement: S2 File — (XLSX) [file pone.0352506.s002.xlsx]

## Sheet: Included studies
Study authors and title	Year	Study participants	Study design	Outcomes	Main findings	Source (URL)	Risk-of-bias tool	Quality assessment
PubMed - 59 Studien
Areces et al. - Changes in serum free amino acids and muscle fatigue during a half-Ironman triathlon	2015	n = 26 M	Pre-post observational study (acute race response)	The concentration of essential amino acids decreased by -27.1%, valine, leucine, and isoleucine decreased by -32.8%, the ratio of tryptophan to valine, leucine, and isoleucine increased by 42.7%, and the ratio of non-essential amino acids increased by -24.4% after the race.	The concentration of essential amino acids decreased by -27.1%, valine, leucine, and isoleucine decreased by -32.8%, the ratio of tryptophan to valine, leucine, and isoleucine increased by 42.7%, and the ratio of non-essential amino acids increased by -24.4% after the race. No correlation was found between these changes and muscle fatigue variables or post-race creatine kinase concentration.	https://doi.org/10.1371/journal.pone.0138376	NIH Quality Assessment Tool for Before-After (Pre-Post) Studies With No Control Group	Fair to limited (modest sample size)
Baillot et Hue - Hydration and thermoregulation during a half-Ironman in a tropical climate	2015	n = 19 M	Observational field study in tropical climate	Performance is not related to the degree of dehydration in acclimatized triathletes.	Performance is not related to the degree of dehydration in acclimatized triathletes. The ad libitum fluid intake is considered functional for the acclimatized sports group.		NIH Quality Assessment Tool for Observational Cohort and Cross-Sectional Studies	Limited (small sample size)
Bassit et al. - Creatine supplementation reduces plasma levels of pro-inflammatory cytokines and PGE2 after a half-Ironman competition	2008	n = 11 M	Randomised controlled trial (creatine vs control)	Experienced triathletes took 10 g of creatine twice a day for 5 days and compared it to a control group.	Experienced triathletes took 10 g of creatine twice a day for 5 days and compared it to a control group. At 24 hours after the race, the creatine group showed an 85.5% or 48-hour reduction in PGE2 by 91%, TNF-alpha was 42% and 64% lower, and INF-alpha was 50.5% and 80.1% lower, respectively, compared to the control group. Interleukin 6 showed no differences.	https://doi.org/10.1007/s00726-007-0582-4	Cochrane RoB 2	Fair to Good
Bürger-Mendonça et al. - Chlorine behavior in a half-Ironman triathlon.	2007	n = 6 M	Pre-post observational study (acute race response)	After a race, chloride levels dropped by 5.68% compared to before the race, regardless of the duration of the race.	After a race, chloride levels dropped by 5.68% compared to before the race, regardless of the duration of the race.	https://revistas.rcaap.pt/motricidade/article/view/676	NIH Quality Assessment Tool for Before-After (Pre-Post) Studies With No Control Group	Limited (small sample size)
Bürger-Mendonça et al. - MAGNESIUM-ION BEHAVIOR IN A HALF-IRONMAN TRIATHLON	2008	n = 10 M	Pre-post observational study (acute race response)	Compared to triathletes who did not participate in the race, the magnesium concentration decreased by 35.23%.	Compared to triathletes who did not participate in the race, the magnesium concentration decreased by 35.23%.	https://www.redalyc.org/articulo.oa?id=273020552007	NIH Quality Assessment Tool for Before-After (Pre-Post) Studies With No Control Group	Limited (small sample size)
Bürger-Mendonça et al. - SIGNIFICANT REDUCTION IN SODIUM PLASMA AFTER THE SEMI-IRONMAN TRIATHLON IN BRAZILIAN TRIATHLETES.	2009	n = 6 M	Pre-post observational study (acute race response)	After a race, the sodium plasma concentration decreased by 3.38 mmol/L compared to before the race, regardless of the duration.	After a race, the sodium plasma concentration decreased by 3.38 mmol/L compared to before the race, regardless of the duration. The reduction was still within the normal range.	https://dialnet.unirioja.es/servlet/articulo?codigo=3103702	NIH Quality Assessment Tool for Before-After (Pre-Post) Studies With No Control Group	Limited (small sample size)
Bürger-Mendonça et al. - Liver overload in Brazilian triathletes after a half-Ironman competition is related to muscle fatigue	2008	n = 6 M	Pre-post observational study (acute race response)	ALT did not change significantly by +5.43 U/I, AST by +19.1 U/I and ALP by +42.17 U/L changed significantly but remained below the pathological limit.	ALT did not change significantly by +5.43 U/I, AST by +19.1 U/I and ALP by +42.17 U/L changed significantly but remained below the pathological limit. There is no correlation to muscle or liver damage, nor is there a correlation to the end times.		NIH Quality Assessment Tool for Before-After (Pre-Post) Studies With No Control Group	Limited (small sample size)
Comassi et al. - Acute effects of different degrees of ultra-endurance training on systemic inflammatory responses	2015	n = 27 M, HIR13 M, IR 14 M	Cross-sectional comparative (HIR vs IR)	Compared to IR, HIR showed a higher basal level of interleukin (IL)-6, tumor necrosis factor (TNF)-α, IL-1β, IL-10, than IR in the acute phase.	Compared to IR, HIR showed a higher basal level of interleukin (IL)-6, tumor necrosis factor (TNF)-α, IL-1β, IL-10, than IR in the acute phase. Irisin only rose in the HIR. The white blood cells were directly related to the change in the monocyte chemoattractant protein 1.	https://doi.org/10.1111/imj.12625	NIH Quality Assessment Tool for Observational Cohort and Cross-Sectional Studies	Fair to limited (modest sample size)
Dallam et al. - Medical considerations in triathlon competition	2005	Overview	Narrative review / clinical recommendations	After the race, the triathletes showed reduced killer cells and proliferating lymphocytes and leukocytes, suggesting short-term immunosuppression. | The injury rate increases with increasing distance; In the half triathlon it reaches 10%.	After the race, the triathletes showed reduced killer cells and proliferating lymphocytes and leukocytes, suggesting short-term immunosuppression. Increased sympathetic fatigue is attributed to a greater reduction in plasma β endorphins, norepinephrine, and adrenocorticotropic hormone. After the race, the triathletes showed hemolysis, which manifested itself in a reduced serum haptoglobin. The in…	https://doi.org/10.2165/00007256-200535020-00004
Del Coso et al. - ACTN3 X allele carriers had higher levels of muscle damage during a half-Ironman	2016	n = 19M, 4 F	Pre-post observational, genetic association (ACTN3)	RX and XX alleles in the ACTN3 R577X polymorphism carriers showed higher serum creatine kinase concentrations (682 ± 144 vs. 472 ± 269 U/L) and self-reported more severe muscle pain of the legs (7.7 vs. 6.3 cm from 1-10 cm).	RX and XX alleles in the ACTN3 R577X polymorphism carriers showed higher serum creatine kinase concentrations (682 ± 144 vs. 472 ± 269 U/L) and self-reported more severe muscle pain of the legs (7.7 vs. 6.3 cm from 1-10 cm). The race performance showed no significant change.	https://doi.org/10.1007/s00421-016-3507-7	NIH Quality Assessment Tool for Before-After (Pre-Post) Studies With No Control Group	Limited (small sample size)
Del Coso et al. - Compression socks do not improve muscular performance during a half-Ironman triathlon	2014	n = 36 M	Randomised parallel-group trial (compression socks)	Compression socks show no benefit in preventing muscle damage, improving results, or improving muscle function.	Compression socks show no benefit in preventing muscle damage, improving results, or improving muscle function.	https://doi.org/10.1007/s00421-013-2789-2	Cochrane RoB 2	Fair to Good
Del Coso et al. - Relationship between physiological parameters and performance in a half-Ironman triathlon in the heat	2014	n = 34 N/A	Observational field study in heat	Faster triathletes experienced a greater reduction in body mass of -4.1% and higher osmolality, coupled with a higher core temperature of +1.3 degrees Celsius after the race. This suggests that exercise intensity was the main reason for the increase in core temperature.	Faster triathletes experienced a greater reduction in body mass of -4.1% and higher osmolality, coupled with a higher core temperature of +1.3 degrees Celsius after the race. This suggests that exercise intensity was the main reason for the increase in core temperature. Slower triathletes with a deeper dehydration of -2.8% body mass showed a higher degree of muscle damage and decreased muscle per…	https://doi.org/10.1080/02640414.2014.915425	NIH Quality Assessment Tool for Observational Cohort and Cross-Sectional Studies	Fair to limited (modest sample size)
Del Coso et al. - Effects of Oral Salt Supplementation on Physical Performance During a Half Ironman: A Randomized Controlled Trial	2016	n = 26 N/A	Randomised placebo-controlled trial (salt supplementation)	The use of salt shows a positive effect on overall performance 333 vs. 307 min., rehydration and reduction of muscle fatigue.	The use of salt shows a positive effect on overall performance 333 vs. 307 min., rehydration and reduction of muscle fatigue. 113 mmol Na+ and 112 mmol Cl− were given in the salt group. Exact information about the amount could not be obtained from the study.	https://doi.org/10.1111/sms.12427	Cochrane RoB 2	Fair to Good
Gallo-Salazar et al. - Half Ironman influence on blood markers	2015	n = 34 N/A	Pre-post observational study (acute race response)	The decrease in body mass from 72.8 ± 6.4 to 69.5 ± 6.4 kg indicates dehydration.	The decrease in body mass from 72.8 ± 6.4 to 69.5 ± 6.4 kg indicates dehydration. The increase in myoglobin from 32.8 ± 13 to 654.8 ± 451.3 μg• L-1 as well as the increase in CK from 169.3 ± 86.2 to 564.5 ± 428.9 U • L-1 and the increase in LDH from 318.4 ± 56.2 to 479.0 ± 78.6 U • L-1 indicate significant muscle damage. The increase in calcium from 9.5 to 10.3 mmol • L-1 and of sodium from 140.6…	https://archivosdemedicinadeldeporte.com/articulo/en/97/y2001/1175	NIH Quality Assessment Tool for Before-After (Pre-Post) Studies With No Control Group	Fair to limited (modest sample size)
Gerdesmeyer et al. - Clavicle Fracture and Triathlon Performance: A Case Report	2024	n = 1 M	Case report (n=1)	An triathlete was able to run a half triathlon 3 weeks after a broken collarbone that had to be operated on.	An triathlete was able to run a half triathlon 3 weeks after a broken collarbone that had to be operated on. He received therapy with extracorporeal magneto-transduction plus physiotherapy for 30 minutes at 8 Hz and a magnetic field strength of about 80 mT every other day for 2 weeks.	https://doi.org/10.1186/s13256-024-04482-7	NIH Quality Assessment Tool for Case Series Studies	Low (n=1; descriptive, no comparator)
Gilinsky et al. - Predictive Variables for Performance in the Half Ironman Triathlon	2014	n = 155 M, 54 F	Retrospective predictive study (HIR finishers)	Anthropometric features such as a lower body fat percentage, fewer rest days and more races showed better results.	Anthropometric features such as a lower body fat percentage, fewer rest days and more races showed better results. Psychological aspects such as lower race time goals and a greater will to reach the finish time showed better overall performance The strongest predictors, which accounted for 58% of the variance, were the best time of the Half Ironman race, the age, goal setting, and success time of…	https://doi.org/10.1016/j.jsams.2013.04.014	NOS (Newcastle-Ottawa Scale)	Fair
Gillum et al - Muscle Glycogenolysis and Resynthesis in Response to a Half-Ironman Triathlon: A Case Study	2006	n = 1 M	Case study (n=1, muscle glycogen)	Muscle glycogenolysis is crucial for finishing the race and preventing muscle damage. Therefore, exogenous carbohydrate intake is important during the race.	Muscle glycogenolysis is crucial for finishing the race and preventing muscle damage. Therefore, exogenous carbohydrate intake is important during the race.	https://doi.org/10.1123/ijspp.1.4.408	NIH Quality Assessment Tool for Case Series Studies	Low (n=1; descriptive, no comparator)
Gonzalez-Custodio - Physiological Changes Across a Sport Season in a Nine-Time World-Champion Triathlete: A Case Report	2025	n = 1 M	Single-case longitudinal report	Measurements were taken after a 3 month break due to injury, during training and at peak times.	Measurements were taken after a 3 month break due to injury, during training and at peak times. Body fat percentage fell by 3.1% and skinfold thickness decreased by about half. Ventilatory efficiency and altered body mass are considered the main mechanisms for recovery with a win at the Ironman 70.3 World Championship	https://doi.org/10.3390/sports13050140	NIH Quality Assessment Tool for Case Series Studies	Low (n=1; descriptive, no comparator)
Haran et al. - Swimming-induced pulmonary edema in a triathlete on active duty	2020	n = 1 F	Case report (n=1)	The swimming-induced pulmonary edema was triggered by immersion in cold water with intensive physical exertion.	The swimming-induced pulmonary edema was triggered by immersion in cold water with intensive physical exertion. It is suspected that it is a disorder of the capillary-alveolar interface. The therapy should consist of keeping the patient warm and dry, and also providing oxygen.	https://doi.org/10.1093/milmed/usaa118	NIH Quality Assessment Tool for Case Series Studies	Low (n=1; descriptive, no comparator)
Jäckel et al. - The age-related drop in performance at the Ironman 70.3	2020	n = 206,524 F, 633,576 M	Retrospective observational study (race-records, >800,000 records)	There is a general decline in performance among amateur triathletes between the ages of 30 and 34 for women and 35 to 39 years for men. | After a 35-year plateau, women show a greater decline in performance than men.	There is a general decline in performance among amateur triathletes between the ages of 30 and 34 for women and 35 to 39 years for men. There were hardly any declines in cycling. In running, there was a decline from the age of 26 for men and 28 for women. Swimming was the strongest predictor of a drop in performance in women aged 35 to 49 and men aged 40 to 54. After a 35-year plateau, women show…	https://doi.org/10.3390/ijerph17062148	NOS (Newcastle-Ottawa Scale)	Good (large-cohort race-records)
Knechtle et al. - Age and gender differences in half Ironman triathlon performances – the Ironman 70.3 Switzerland from 2007 to 2010	2012	n = 1115 F, 5188 M	Retrospective observational study (race-records 2007-2010)	The best results were achieved by women between the ages of 25 and 39, and men between the ages of 18 and 39. | When it comes to performance in cycling, the difference between the sex is small.	The best results were achieved by women between the ages of 25 and 39, and men between the ages of 18 and 39. The smallest age-related decline was observed in cycling When it comes to performance in cycling, the difference between the sex is small. Significant sex differences in performance were observed between the ages of 18 and 24 and between the ages of 45 and 54.	https://doi.org/10.2147/OAJSM.S32922	NOS (Newcastle-Ottawa Scale)	Good
Knechtle et al. - The best triathletes are older for longer race distances – a comparison between triathlon over the Olympic, half-Ironman and Ironman distances	2014	n = 14,592 M and F	Retrospective observational study (race-records, multi-distance comparison)	A reduction in maximum oxygen consumption (VO2max) and lactate threshold appear to be the main causes of age-related decline in performance. | Women seem to do best at age 32 and men at age 28.	A reduction in maximum oxygen consumption (VO2max) and lactate threshold appear to be the main causes of age-related decline in performance. Muscle atrophy from the age of 50 can be compensated for by hypertrophy. The decline in performance begins at the age of 40 when swimming and cycling, and at the age of 45 when running. The Olympics have the youngest participants, followed by the triathlon o…	https://doi.org/10.1186/2193-1801-3-538	NOS (Newcastle-Ottawa Scale)	Good (large-cohort race-records)
Knechtle et al. - Comparing the Performance Difference Between Men and Women in the Older Age Groups at the IRONMAN® 70.3: An Internet-Based Cross-Sectional Study of More Than 800,000 Race Records	2023	n = 625,393 M, 198,066 F	Retrospective observational study (race-records, >800,000 records)	The age group of 35 to 39-year-olds was most strongly represented. | The average difference between men and women was 9:47 minutes for running, 2:13 minutes for swimming and 17:05 minutes for cycling.	The age group of 35 to 39-year-olds was most strongly represented. The number of participants fell most sharply in the age group of 50 to 69-year-olds. The number of participants in the 70-74 and 75+ age groups is higher in this study. The average difference between men and women was 9:47 minutes for running, 2:13 minutes for swimming and 17:05 minutes for cycling. The sex-specific differences we…	https://doi.org/10.1186/s40798-023-00636-x	NOS (Newcastle-Ottawa Scale)	Good (large-cohort race-records)
Knez et al. - Oxidative Stress in Half and Full Ironman Triathletes	2007	n = 13 M, 3 F	Pre-post observational study with supplementation arm	After a race, plasma MDA increases by 25.1%, while GPX, SOD, and CAT decrease, leading to increased oxidative stress.	After a race, plasma MDA increases by 25.1%, while GPX, SOD, and CAT decrease, leading to increased oxidative stress. Triathletes have increased GPX (glutathione peroxidase) activity at rest, indicating increased antioxidant capacity. Supplementation with vitamins E and C does not appear to reduce oxidative stress.	https://doi.org/10.1249/01.mss.0000246999.09718.0c	NIH Quality Assessment Tool for Before-After (Pre-Post) Studies With No Control Group	Limited (small sample size)
Lalonde et al. - Preparation for an Half-Ironmantm Triathlon amongst Amateur Athletes: Finishing Rate and Physiological Adaptation	2020	n = 19 M, 13 F	Pre-post intervention (24-week training)	A 24-week training plan for amateur triathletes seems ideal. 31 of 32 participants crossed the finish line.	A 24-week training plan for amateur triathletes seems ideal. 31 of 32 participants crossed the finish line. The training lasted between 6.5 and 11.5 hours per week Swimming was the least exercised because it had little impact on the final result or there was a lack of opportunities The maximum oxygen consumption increased by 2.7 ml/kg/min, the maximum power by 14.6 W and the absolute oxygen consu…	https://doi.org/10.70252/OWPW6610	NIH Quality Assessment Tool for Before-After (Pre-Post) Studies With No Control Group	Limited (small sample size)
Langa et al. - A Preliminary Study on Nutrients Associated with the Risk of Relative Energy Deprivation in Sport (RED-S) in High-Performance Amateur Triathletes: Results of a Nutritional Assessment	2025	n = 20 F	Cross-sectional nutritional assessment (preliminary study)	High-performance triathletes from different breeds were examined	High-performance triathletes from different breeds were examined Fewer menstrual cramps, gastrointestinal discomfort and injuries were found in diets with more animal protein and a higher proportion of saturated fat to unsaturated fatty acids.	https://doi.org/10.3390/nu17020208	NIH Quality Assessment Tool for Observational Cohort and Cross-Sectional Studies	Fair to limited (modest sample size)
Levada-Pires et al. - Death of neutrophils due to a triathlon competition among elite athletes	2008	n = 23 M	Pre-post observational study (acute race response)	The 12 professional triathletes showed a 3-fold increase in DNA fragmentation in neutrophils, a 2.5-fold increase in ROS production, and a 2-fold increase in externalization of phosphatidylserine external positioning. This indicates apoptosis of neutrophils.	The 12 professional triathletes showed a 3-fold increase in DNA fragmentation in neutrophils, a 2.5-fold increase in ROS production, and a 2-fold increase in externalization of phosphatidylserine external positioning. This indicates apoptosis of neutrophils.	https://doi.org/10.1249/MSS.0b013e31816dc89e	NIH Quality Assessment Tool for Before-After (Pre-Post) Studies With No Control Group	Fair to limited (modest sample size)
Levada-Pires et al. - Induction of lymphocyte death through short- and long-term triathlon competitions	2009	n = 57 N/A, HIR 24 N/A	Pre-post observational study (acute race response)	Experienced triathletes showed a 22% increase in lymphocytes with loss of membrane integrity and a 1.6-fold increase in ROS production after a race. The study therefore assumes necrosis of the lymphocytes.	Experienced triathletes showed a 22% increase in lymphocytes with loss of membrane integrity and a 1.6-fold increase in ROS production after a race. The study therefore assumes necrosis of the lymphocytes.	https://doi.org/10.1249/MSS.0b013e3181a327a2	NIH Quality Assessment Tool for Before-After (Pre-Post) Studies With No Control Group	Fair to limited (modest sample size)
Lithgow et al. - An ultra-endurance event results in changes in circulating regulatory T cells, CD4+ naïve, and CD8+ effector memory T cells in the 48 hours following the race	2024	n = 10	Pre-post observational study (acute race response; 48 h follow-up)	Neutrophils and monocytes increase significantly from 1 day after the race to before the race. The neutrophils of 2200 cells μL−1 to 3249 μL−1 and the monocytes of 422 cells μL−1 to 1585 cells μL−1, after 48 hours they are similar to the baseline value again. The lymphocytes remained at similar values.	Neutrophils and monocytes increase significantly from 1 day after the race to before the race. The neutrophils of 2200 cells μL−1 to 3249 μL−1 and the monocytes of 422 cells μL−1 to 1585 cells μL−1, after 48 hours they are similar to the baseline value again. The lymphocytes remained at similar values. The absolute cell count μL−1 of CD3+ T cells and CD4+ T cells showed no significant changes. Th…	https://doi.org/10.1007/s00421-024-05677-y	NIH Quality Assessment Tool for Before-After (Pre-Post) Studies With No Control Group	Limited (small sample size)
Masson et Lamarche - Many non-elite multisport endurance athletes don't follow sports nutrition recommendations for carbohydrates	2016	n = 84 M, 32 F, HIR 65 M and F	Cross-sectional dietary survey	• Of the recreational triathletes, 86% consumed at least 1.2 g of protein per kg and 45% reported consuming at least 1.6 g of protein per kg. 27% consumed at least 6 g/kg of carbohydrates.	• Of the recreational triathletes, 86% consumed at least 1.2 g of protein per kg and 45% reported consuming at least 1.6 g of protein per kg. 27% consumed at least 6 g/kg of carbohydrates. However, at the World Cup, 70% consumed at least 1.6 g/kg of protein and 40% consumed at least 6 g/kg. • No difference between the sex could be detected.	https://doi.org/10.1139/apnm-2015-0599	NIH Quality Assessment Tool for Observational Cohort and Cross-Sectional Studies	Fair to limited (modest sample size)
Miller et al. - Swimming-induced pulmonary edema in triathletes	2010	n = 749 M, 662 F	Cross-sectional survey of triathletes	1.4% of the participants surveyed had pulmonary edema.	1.4% of the participants surveyed had pulmonary edema. The likelihood of pulmonary edema while swimming was highest in patients with hypertension, which can be associated with diastolic dysfunction. Other risk factors are the distance (from a half triathlon), the female sex and fish oil consumption.	https://doi.org/10.1016/j.ajem.2009.08.004	NIH Quality Assessment Tool for Observational Cohort and Cross-Sectional Studies	Fair
Moon et al. - Swimming-induced pulmonary edema: pathophysiology and risk reduction with sildenafil	2016	n = 71 N/A, HIR 30 N/A	Randomised crossover trial (sildenafil intervention)	Increased MPAP and PAWP appear to be positively associated with SIPE.	Increased MPAP and PAWP appear to be positively associated with SIPE. In individuals with a history of this condition, a single dose of 50 mg of sildenafil taken orally may reduce this pressure.	https://doi.org/10.1161/CIRCULATIONAHA.115.019464	Cochrane RoB 2	Fair to Good
Mrakic-Sposta et al. - Acute effects of triathlon races on biomarkers of oxidative stress	2020	n = 13 N/A	Pre-post observational study (acute race response)	ROS production increases by 20% after a race, PC production by 101%, TBARS by 57%, neopterin by 19% and aminothiols by 28%.	ROS production increases by 20% after a race, PC production by 101%, TBARS by 57%, neopterin by 19% and aminothiols by 28%. IL-6 concentration is inversely correlated with exercise activity. Triathletes with more years of experience show increased oxidative stress formation and inflammatory response.	https://doi.org/10.1155/2020/3062807	NIH Quality Assessment Tool for Before-After (Pre-Post) Studies With No Control Group	Limited (small sample size)
Nikolaidis et al. - Prediction of the overall performance of the Ironman 70.3 age group triathletes through split disciplines	2023	n = 198,066 F, 625,393 M	Retrospective observational study (race-records, regression modelling)	In the linear regression model for completion time, the coefficients of cycling time 0.759 and transit times 0.805 are much larger than the swimming time coefficient 0.394. The difference in swimming performance between women and men is small and reduces for women aged 45 and over and for men aged 35 and over.	In the linear regression model for completion time, the coefficients of cycling time 0.759 and transit times 0.805 are much larger than the swimming time coefficient 0.394. The difference in swimming performance between women and men is small and reduces for women aged 45 and over and for men aged 35 and over. The difference in performance between men and women decreases from the age of 50.	https://doi.org/10.1038/s41598-023-38181-y	NOS (Newcastle-Ottawa Scale)	Good (large-cohort race-records)
Perry et al. - Endurance training shifts the balance between Th17 cells and regulatory T cells	2013	n = 42 N/A	Pre-post observational, immunology	Hyperreactivity of the respiratory tract and asthma have been documented in endurance sports.	Hyperreactivity of the respiratory tract and asthma have been documented in endurance sports. A connection is suspected with the Th17 cells in the peripheral blood, which increased from 1.16% to 2.96%, and the declining peripheral regulatory T cells from 6.4% to 2.62%.	https://doi.org/10.1371/journal.pone.0074722	NIH Quality Assessment Tool for Before-After (Pre-Post) Studies With No Control Group	Fair to limited (modest sample size)
Poortmans et al. - Changes in Kidney Functions during Middle-distance Triathlon in Male Athletes	2015	n = 7 M	Pre-post observational study (acute race response)	Albuminuria increased 30-fold after the swimming portion no change was observed during running and cycling.	Albuminuria increased 30-fold after the swimming portion no change was observed during running and cycling. The glomerular filtration rate excretion, the β2-microglobulin and the retinol-binding protein remains constant throughout the triathlon. Glomerular membrane permeability was 13 times increased during the swimming event The reabsorption capacity was impaired after each unit.	https://doi.org/10.1055/s-0034-1398681	NIH Quality Assessment Tool for Before-After (Pre-Post) Studies With No Control Group	Limited (small sample size)
Puggina et al. - Half-Ironman leads to changes in the kidney function of triathletes	2014	n = 12 M	Pre-post observational study (acute race response)	After the half triathlon, urinary protein excretion increased by about 1000%, creatinine excretion by 100.72% and 78.1%, respectively, and red blood cell count by about 5,000%.	After the half triathlon, urinary protein excretion increased by about 1000%, creatinine excretion by 100.72% and 78.1%, respectively, and red blood cell count by about 5,000%.	https://doi.org/10.1590/0001-37652014112912	NIH Quality Assessment Tool for Before-After (Pre-Post) Studies With No Control Group	Limited (small sample size)
Puggina et al. - Changes in body composition after endurance training and triathlon competitions	2011	n = 12 M	Pre-post intervention (training programme; uncontrolled)	The triathletes were measured before the start of training, after 12 weeks of training with 20% interval and 80% duration and 30 minutes after the race. The body mass 71.83 to 74.22 to 72.15 kg shows no significant change, the proportion of body fat related to skin folds also remained stable at 10.98 to 10.92 to 10.40% and the urine density and pH remained almost unchanged.	The triathletes were measured before the start of training, after 12 weeks of training with 20% interval and 80% duration and 30 minutes after the race. The body mass 71.83 to 74.22 to 72.15 kg shows no significant change, the proportion of body fat related to skin folds also remained stable at 10.98 to 10.92 to 10.40% and the urine density and pH remained almost unchanged. The bioelectrical impe…	https://doi.org/10.2478/v10038-011-0042-6	NIH Quality Assessment Tool for Before-After (Pre-Post) Studies With No Control Group	Limited (small sample size)
Puggina et al. - Effects of the training season and half an Ironman on muscle damage and inflammation indicators	2016	n = 12 M	Pre-post intervention with training season + race	The change in blood values was measured before training, after 10 weeks of training and after the race.	The change in blood values was measured before training, after 10 weeks of training and after the race. A significant change after the race can be seen in the CK (UI/L) from 22.25 and 20.80 to 235.50 hrs, as well as in the LDH (UI/L) from 41.71 and 19.87 to 191.00 hrs. IL-6 values (pg/ml) also increased from 77.09 and 93.39 to 228.48 and IL-10 (pg/ml) from 88.49 and 89.56 to 193.31 and cortisol (…	https://doi.org/10.1016/j.rbce.2015.10.014	NIH Quality Assessment Tool for Before-After (Pre-Post) Studies With No Control Group	Limited (small sample size)
Rimmer et Coniglione - A Temporal Model for Injuries in Non-Elite Triathlon Races	2012	n = 575 N/A	Retrospective observational study (race injury registry)	In contrast to the Ironman, the prevalence of injuries in the Half Ironman shows 26.9% less, namely 10.8%.	In contrast to the Ironman, the prevalence of injuries in the Half Ironman shows 26.9% less, namely 10.8%. 72.2% of injuries to amateur triathletes occurred in hours 6 and 7. In contrast to the Ironman, the treatment time is shorter and the injuries are less serious.	https://doi.org/10.1097/JSM.0b013e318249945b	NOS (Newcastle-Ottawa Scale)	Fair
Rowlands and Houltham - Multiple-Transportable Carbohydrate Effect on Long-Distance Triathlon Performance	2017	n = 74 M	Randomised crossover trial (carbohydrate strategy)	Multi-transportable 2:1 maltodextrin/glucose-fructose carbohydrates show a slight performance advantage of 0.5% over easily transportable carbohydrates.	Multi-transportable 2:1 maltodextrin/glucose-fructose carbohydrates show a slight performance advantage of 0.5% over easily transportable carbohydrates.	https://doi.org/10.1249/MSS.0000000000001278	Cochrane RoB 2	Fair to Good
Rüst et al. - Changes to the transition periods at the 'Ironman Hawaii' between 1998 and 2013	2014	n = 150 M , 150 F	Retrospective observational study (race-records)	The 10 fastest men and women in the half triathlon were able to reduce the transition times, and the sex difference remained unchanged.	The 10 fastest men and women in the half triathlon were able to reduce the transition times, and the sex difference remained unchanged. The transition times in the half triathlon were faster than in the triathlon.	https://doi.org/10.1186/2052-1847-6-37	NOS (Newcastle-Ottawa Scale)	Fair
Scott et al. - Sex differences in left ventricular function and β-receptor responsiveness after prolonged strenuous exercise	2006	n = 9 M, 8 F	Pre-post observational with pharmacological challenge (dobutamine)	After a half triathlon, men showed an increased amount of dobutamine to increase heart rate by 25 beats/min or increase contractility by 10 mmHg/cm^2. Chronotropic and inotropic sensitivity decreased in women.	After a half triathlon, men showed an increased amount of dobutamine to increase heart rate by 25 beats/min or increase contractility by 10 mmHg/cm^2. Chronotropic and inotropic sensitivity decreased in women. The decrease in fractional area, diastolic filling, contractility and wall tension is higher in men than in women.	https://doi.org/10.1152/japplphysiol.00641.2006	NIH Quality Assessment Tool for Before-After (Pre-Post) Studies With No Control Group	Limited (small sample size)
Selles-Perez et al. - Polarized and pyramidal training intensity distribution: Relationship with a triathlon competition over the half-Ironman distance	2019	n = 18 M	Observational cohort with intensity-distribution comparison	Training with the higher percentage of 18.8% to 4.3% in the Zone 2 ventilation threshold showed better running speed.	Training with the higher percentage of 18.8% to 4.3% in the Zone 2 ventilation threshold showed better running speed. Swimming performance correlates most strongly with total time. For the total time, experience, total training volume and body composition are more important than training in the different ventilation thresholds		NIH Quality Assessment Tool for Observational Cohort and Cross-Sectional Studies	Limited (small sample size)
Sellés-Pérez et al. - Changes in triathletes' performance and body composition during a given training period for a half Ironman race	2019	n = 14 M	Pre-post intervention (13-week training period)	Amateur triathletes benefited the most from 13 weeks of training, with higher percentage fat mass and endomorphine levels and lower ectomorphism.	Amateur triathletes benefited the most from 13 weeks of training, with higher percentage fat mass and endomorphine levels and lower ectomorphism. VO2max levels increased more when cycling than when running. More intense cycling training improved mileage and overall performance due to reduced fatigue.	https://doi.org/10.2478/hukin-2018-0077	NIH Quality Assessment Tool for Before-After (Pre-Post) Studies With No Control Group	Limited (small sample size)
Shave et al. - Altered cardiac function and minimal cardiac damage during prolonged exercise	2004	n = 9 M	Pre-post observational study (acute race response)	Experienced triathletes showed a reduction in myocardial contractility after a race and a consequent change in diastolic filling pattern, but it returned to baseline levels within 24 hours.	Experienced triathletes showed a reduction in myocardial contractility after a race and a consequent change in diastolic filling pattern, but it returned to baseline levels within 24 hours. A release of troponin-T was observed in 44% of the subjects. Due to the low elevation and the short duration of elevation, cytosolic degradation is suspected. EICF and EICD after the race can have various caus…	https://doi.org/10.1249/01.mss.0000131958.18154.1e	NIH Quality Assessment Tool for Before-After (Pre-Post) Studies With No Control Group	Limited (small sample size)
Sousa et al. - What is the best discipline to predict the overall performance of a triathlon? An analysis of Sprint, Olympic, Ironman® 70.3 and Ironman® 140.6	2021	n = 10,176 M, 6,491 F, HIR 8,340 M and F	Retrospective observational study (race-records)	Cycling is the best predictor of total race time in the 70.3 for professional triathletes because it represents the larger portion of the race distance.	Cycling is the best predictor of total race time in the 70.3 for professional triathletes because it represents the larger portion of the race distance.	https://doi.org/10.3389/fphys.2021.654552	NOS (Newcastle-Ottawa Scale)	Good (large-cohort race-records)
M.J. Stones et A Hartin - Aging and Half-Ironman Performance	2017	n = 3929 M, 1620 F	Retrospective observational study (race-records / archival data analysis)	A cross-sectional decline was observed in the age group of 35 to 39-year-olds of professional triathletes. | Women performed best in the 35-39 age group, while men performed best in the professional triathlete age group between 18 and 39 years old.	A cross-sectional decline was observed in the age group of 35 to 39-year-olds of professional triathletes. Among 35 to 39-year-olds, running times increased. Swimming times increased among 50 to 55-year-olds. The travel times remained the same. Women performed best in the 35-39 age group, while men performed best in the professional triathlete age group between 18 and 39 years old. The discrepanc…	https://doi.org/10.1080/0361073X.2017.1276378	NOS (Newcastle-Ottawa Scale)	Good
Tao et Davenport - Deep venous thromboembolism in a triathlete	2010	n = 1 F	Case report (n=1)	Due to bradycardia and the generally common musculoskeletal pain, deep vein thrombosis can be missed in healthy and young triathletes with no history.	Due to bradycardia and the generally common musculoskeletal pain, deep vein thrombosis can be missed in healthy and young triathletes with no history. The risk increases due to immobilization of driving to race, oral contraceptives in women, muscle hypertrophy and dehydration.	https://doi.org/10.1016/j.jemermed.2008.07.030	NIH Quality Assessment Tool for Case Series Studies	Low (n=1; descriptive, no comparator)
Thuany et al. - A machine learning approach to find the fastest race course for professional athletes competing in Ironman® 70.3 between 2004 and 2020	2023	n = 16,611 N/A	Retrospective observational study (race-records, machine-learning)	The fastest results were observed in the races with the most participants.	The fastest results were observed in the races with the most participants. The race of the Ironman® 70.3 World Championship brought the fastest results.	https://doi.org/10.3390/ijerph20043619	NOS (Newcastle-Ottawa Scale)	Good (large-cohort race-records)
Thuany et al. - Modeling Performance in IRONMAN® 70.3 Age Group Triathletes	2025	n = 625,398 M, 198,066 F	Retrospective observational study (race-records modelling)	The sex difference was between 12-18% among amateur triathletes.	The sex difference was between 12-18% among amateur triathletes. The best performances were shown by Danish and Swiss amateur men. The best performance among amateur triathletes could be observed in St. Pötel Austria.	https://doi.org/10.1186/s40798-025-00948-0	NOS (Newcastle-Ottawa Scale)	Good (large-cohort race-records)
Thuany et al. - A descriptive analysis of the fastest race courses for triathletes.	2024	n = 852,721 N/A	Retrospective observational study (race-course analysis)	The Ironman® 70.3 Zell am See (Austria) showed the fastest overall time.	The Ironman® 70.3 Zell am See (Austria) showed the fastest overall time. The Ironman® 70.3 European Championship Elsinore and the Ironman® 70.3 World Championship are the fastest courses for the top 100 triathletes.	https://journals.lsu.lt/baltic-journal-of-sport-health/article/view/1463	NOS (Newcastle-Ottawa Scale)	Good (large-cohort race-records)
Turris et al. - Patient presentations and medical logistics for triathlons over the full and half distance of Ironman	2017	n = 1,923 N/A	Retrospective observational study (medical encounter registry)	Of the 181 injured participants, 27.6% had gastrointestinal problems, 25.4% had musculoskeletal injuries, 20.4% had non-specific dizziness, 11.1% had fatigue, and 15.5% had other problems such as hyponatremia or bladder problems.	Of the 181 injured participants, 27.6% had gastrointestinal problems, 25.4% had musculoskeletal injuries, 20.4% had non-specific dizziness, 11.1% had fatigue, and 15.5% had other problems such as hyponatremia or bladder problems. Most patients had already completed about 5.5 races. Three patients were referred to hospital due to syncope, wound care and hyponatremia.	https://doi.org/10.1249/JSR.0000000000000367	NOS (Newcastle-Ottawa Scale)	Good
Warburton et al. - Effects of the Half Ironman Competition on the Development of Late Potentials	2000	n = 9 M	Pre-post observational study (acute race response)	Two triathletes showed a single SAECG abnormality, i.e. H. No LP, before a half triathlon. The same triathletes showed two out of three SAECG abnormalities 2-3 hours after the race. Late potential after 24 hours remained for one of the two triathletes.	Two triathletes showed a single SAECG abnormality, i.e. H. No LP, before a half triathlon. The same triathletes showed two out of three SAECG abnormalities 2-3 hours after the race. Late potential after 24 hours remained for one of the two triathletes. There is currently no evidence that these triathletes are at increased risk for SCD.	https://doi.org/10.1097/00005768-200007000-00004	NIH Quality Assessment Tool for Before-After (Pre-Post) Studies With No Control Group	Limited (small sample size)
Weiss et al. - Cycling is the main predictive split discipline among professional Ironman® 70.3 triathletes	2024	n = 10,282 M, 6,329 F	Retrospective observational study (race-records, correlation)	The strongest correlation to the final time was shown by cycling (0.85), followed by running with 0.75 for women and 0.82 for men. Swimming shows a moderate correlation of 0.46 for women and 0.63 for men.	The strongest correlation to the final time was shown by cycling (0.85), followed by running with 0.75 for women and 0.82 for men. Swimming shows a moderate correlation of 0.46 for women and 0.63 for men.	https://doi.org/10.3389/fspor.2024.1214929	NOS (Newcastle-Ottawa Scale)	Good (large-cohort race-records)
Whyte et al. - Cardiac fatigue following prolonged endurance exercise of differing distances	2000	n = 14 M	Pre-post observational study (acute race response)	Total CK, CKMM, CKMB, and troponin-T were significantly elevated immediately after the race and also after 48 hours (P < 0.05), with the exception of troponin-T, which returned to resting levels in experienced triathletes.	Total CK, CKMM, CKMB, and troponin-T were significantly elevated immediately after the race and also after 48 hours (P < 0.05), with the exception of troponin-T, which returned to resting levels in experienced triathletes. After the race, there was reversible left ventricular diastolic and systolic depletion, as well as increased late diastolic filling and reduced early diastolic filling, suggest…	https://doi.org/10.1097/00005768-200006000-00005	NIH Quality Assessment Tool for Before-After (Pre-Post) Studies With No Control Group	Limited (small sample size)
Wu et al. - Factors that affect the pace in triathlon	2014	Overview	Narrative review	The biggest factors influencing the total duration are driving dynamics such as environmental factors, other competitors and topography, as well as age and sex.	The biggest factors influencing the total duration are driving dynamics such as environmental factors, other competitors and topography, as well as age and sex. For overall speed, a conservative pace strategy that allows glycogenic reserves to be preserved may be better	https://doi.org/10.2147/OAJSM.S44392
Wu et al. - Pacing strategies during the swimming, cycling and running disciplines of sprint, Olympic and half Ironman triathlons	2015	n = 8 M	Observational comparative (sprint vs Olympic vs HIR)	The triathletes in a sprint, Olympic and half triathlon used a consistent swim pace strategy, while the cycling and running disciplines showed lower power output and higher heart rates in the half triathlon.	The triathletes in a sprint, Olympic and half triathlon used a consistent swim pace strategy, while the cycling and running disciplines showed lower power output and higher heart rates in the half triathlon.	https://doi.org/10.1007/s00421-014-3096-2	NIH Quality Assessment Tool for Observational Cohort and Cross-Sectional Studies	Limited (small sample size)
Yang et al. - Medical support during an Ironman 70.3 triathlon race.	2017	n = 187 N/A	Retrospective observational study (medical encounter registry)	There was one calf cramp during the swim, 19 injuries during the bike race, five of which required hospitalization, and 159 injuries during the run.	There was one calf cramp during the swim, 19 injuries during the bike race, five of which required hospitalization, and 159 injuries during the run. 127 of the injured showed myalgia	https://doi.org/10.12688/f1000research.12388.1	NOS (Newcastle-Ottawa Scale)	Fair
EBSCO - 5 Studien
D. Berke - Performance comparison of long-distance running competitions under different meteorological and environmental conditions.	2019	n = 146,924 N/A	Retrospective observational study (race + meteorological data)	In Hungary, the pace decreased as the temperature (>25°C) and humidity (>70%) as well as the absolute altitude were higher. | Medium runners (5:00-6:59 min/km) increase continuously.	In Hungary, the pace decreased as the temperature (>25°C) and humidity (>70%) as well as the absolute altitude were higher. The optimal temperature for triathlon runners is around 5-7°C. Medium runners (5:00-6:59 min/km) increase continuously. The 30-49-year-old triathletes have gained significant weight between 1997 and 2017 and improved their performance. The number of participants +50 slowly i…	https://doi.org/10.28974/idojaras.2019.3.4	NOS (Newcastle-Ottawa Scale)	Good (large-cohort race-records)
Datsch Benneman et al. - FEEDING, HYDRATION AND SUPPLEMENTATION STRATEGIES, IN THE TRAINING AND COMPETITION TIME OF TRIATHLETES AT THE IRONMAN 140.6 AND 70.3 BRAZIL.	2018	n = 15 N/A, HIR 10 N/A	Cross-sectional dietary assessment	Deficiencies in vitamin D, potassium, calcium 60% (n = 6), zinc 40% (n = 4), magnesium 40% (n = 4) and vitamin A 30% (n = 3) were found.	Deficiencies in vitamin D, potassium, calcium 60% (n = 6), zinc 40% (n = 4), magnesium 40% (n = 4) and vitamin A 30% (n = 3) were found. Branched-chain amino acids and carbohydrates were the most commonly used ergogenic nutrients.	https://www.researchgate.net/publication/324877809_Estrategias_de_alimentacao_hidratacao	NIH Quality Assessment Tool for Observational Cohort and Cross-Sectional Studies	Limited (small sample size)
Heller et al. - Refined analysis of a doping cross-sectional survey among recreational triathletes: support for the gateway hypothesis of dietary supplements.	2020	n = 2,576 M, 411 F	Cross-sectional doping/supplement survey	The probability of using doping substances within one year is significantly higher among amateur triathletes who consume NS (20.6%) than among non-doping triathletes (11.4%).	The probability of using doping substances within one year is significantly higher among amateur triathletes who consume NS (20.6%) than among non-doping triathletes (11.4%). Concepts for doping prevention should therefore start with the intake of dietary supplements.	https://doi.org/10.3389/fpsyg.2020.561013	NIH Quality Assessment Tool for Observational Cohort and Cross-Sectional Studies	Good
I Mujika - Case Study: Long-Term Low-Carb, High-Fat Diet Impairs Performance and Subjective Well-Being in a World-Class Long-Distance Vegetarian Long-Distance Triathlete	2019	n = 1 M	Case report (n=1, dietary intervention)	The long-term (32 weeks) low-carb, high-fat (LCHF) diet led to the lowest rankings in the triathletes in half Ironman and Ironman races.	The long-term (32 weeks) low-carb, high-fat (LCHF) diet led to the lowest rankings in the triathletes in half Ironman and Ironman races. During the LCHF diet, the triathlete reported depression, irritability and low mood. The diet also didn't solve the gastrointestinal problems he had at Ironman races.	https://doi.org/10.1123/ijsnem.2018-0124	NIH Quality Assessment Tool for Case Series Studies	Low (n=1; descriptive, no comparator)
Joslin et al. - Adherence to Follow-Up Recommendations by Triathlon Competitors Receiving Event Medical Care	2017	n = 750 N/A, HIR 17 N/A	Retrospective observational study (follow-up adherence)	Of the triathletes who received medical care during the race, 2 in 17 (12%) sought follow-up care within a month of the race.	Of the triathletes who received medical care during the race, 2 in 17 (12%) sought follow-up care within a month of the race. 4.6% of participants sought medical attention due to injuries.	https://doi.org/10.1155/2017/1375181	NOS (Newcastle-Ottawa Scale)	Fair
Scopus - 13 Studien
Bales et al. - Evaluation for ulnar neuropathy at the elbow in Ironman triathletes	2012	n = 777 N/A, HIR 54 N/A	Cross-sectional clinical examination study	Compared to pre-race and post-race, a positive Tinel sign was showed by 39.5% to 70.4% and 41.5% vs. 75.9% showed a positive flexion/compression test.	Compared to pre-race and post-race, a positive Tinel sign was showed by 39.5% to 70.4% and 41.5% vs. 75.9% showed a positive flexion/compression test. There were no significant differences between men (33.3%) and women (41.7%) P = 0.594. The Aeorbar was suspected to be the cause.	https://doi.org/10.1097/JSM.0b013e3182427003	NIH Quality Assessment Tool for Observational Cohort and Cross-Sectional Studies	Fair
Bruunsgaard et al. - In vivo cell-mediated immunity and vaccination response after prolonged, intensive training	1997	n = 22 M	Pre-post intervention (vaccination response)	Vaccination with tetanus-diphtheritis-toxoid showed a reduced cutaneous response with hardening and erythrem. The pneumococcal polysaccharide vaccination showed no differences. No absolute figures could be derived from the study.	Vaccination with tetanus-diphtheritis-toxoid showed a reduced cutaneous response with hardening and erythrem. The pneumococcal polysaccharide vaccination showed no differences. No absolute figures could be derived from the study. Antibody production 2 weeks after vaccination showed no differences between subjects in groups 22 vs. 33, suggesting an influence on non-specific acute immunity after ex…	https://doi.org/10.1097/00005768-199709000-00009	NIH Quality Assessment Tool for Before-After (Pre-Post) Studies With No Control Group	Fair to limited (modest sample size)
Dornelles Schneider et al. - Effect of ultra-resistance exercises on oxidative stress parameters	2009	n = 11 M	Pre-post observational study (acute race response)	After the race, there was a significant increase in plasma uric acid concentrations of 48% and a significant decrease in the activity of the superoxide dismutase enzyme by 10%, indicating uric acid concentrations in the plasma.	After the race, there was a significant increase in plasma uric acid concentrations of 48% and a significant decrease in the activity of the superoxide dismutase enzyme by 10%, indicating uric acid concentrations in the plasma. The lipid damage assessed using TBARS and chemiluminescence techniques and the protein damage assessed using the carbonyl technique show no statistically significant diffe…	https://www.researchgate.net/publication/262499393_Effect_of_the_Ultra-endurance_exercise_on_oxidative_stress_parameters	NIH Quality Assessment Tool for Before-After (Pre-Post) Studies With No Control Group	Limited (small sample size)
Downs et al. - Measured UV exposures of Ironman, sprint and triathlon participants over the Olympic distance	2020	n = 8 N/A	Observational field measurement study	The swimming could not be measured due to a defective device. Cycling showed a 3.1 standard erythema dose/SED (2 h 38 min) or 1.2 SED/h running a 4.8 SED (1 hour 36 minutes) 3.0 SED/h	The swimming could not be measured due to a defective device. Cycling showed a 3.1 standard erythema dose/SED (2 h 38 min) or 1.2 SED/h running a 4.8 SED (1 hour 36 minutes) 3.0 SED/h The data was measured outside the summer in Australia.	https://doi.org/10.3390/atmos11050440	NIH Quality Assessment Tool for Observational Cohort and Cross-Sectional Studies	Limited (small sample size)
Girard et al. - High-impact sport after hip resurfacing: The Ironman triathlon	2017	n = 43 M, 5 F, HIR 28 M, 1 F	Retrospective case series (hip resurfacing follow-up)	After 4.7 years, there were no cases of dislocations or implant revisions.	After 4.7 years, there were no cases of dislocations or implant revisions. Of the 29 IRONMAN 70.3® patients, 21 again ran a half triathlon with an unchanged mean power P = 0.4. The surgical technique consisted of a posterolateral approach, to the extent of a capsulotomy	https://doi.org/10.1016/j.otsr.2017.04.004	NIH Quality Assessment Tool for Case Series Studies	Fair to limited (modest sample size)
Lenka et al. - Changes in water balance related to the level of performance in the Half Ironman	2015	n = 42 M	Pre-post observational study, between-group comparison (elite vs. amateur)	Professional triathletes show a higher total body water of 63.73% to 60.97% of body weight before a race and a higher intracellular water of 2.17%, about 5.5% more than the amateurs.	Professional triathletes show a higher total body water of 63.73% to 60.97% of body weight before a race and a higher intracellular water of 2.17%, about 5.5% more than the amateurs. After a race, the professional triathletes and amateur triathletes showed no differences in the change in the water balance. In both groups, there was significant weight loss and water loss, which did not correlate w…	https://doi.org/10.7752/jpes.2015.03070	NIH Quality Assessment Tool for Before-After (Pre-Post) Studies With No Control Group	Fair to limited (modest sample size)
Ma et al. - The influence of triathletes’ serious leisure	2022	n = 200 M, 168 F	Cross-sectional survey (serious leisure)	Recreational triathletes between the ages of 22 and 71 and a similar sex distribution were examined.	Recreational triathletes between the ages of 22 and 71 and a similar sex distribution were examined. Triathletes with serious recreational characteristics such as endurance, effort invested, benefits, ethos, and identity show a positive correlation with daily training and distances traveled.	https://doi.org/10.1080/02614367.2021.1948592	NIH Quality Assessment Tool for Observational Cohort and Cross-Sectional Studies	Fair
O’Toole et al. - Hematocrits of triathletes: Is monitoring useful?	1999	n = 289 M, 123 F, HIR 87 N/A	Cross-sectional observational (haematology)	The mean hematocrits of 70 men are significantly higher and differ between different breeds. 17 women showed a lower hematocrit and no dependence on the race track.	The mean hematocrits of 70 men are significantly higher and differ between different breeds. 17 women showed a lower hematocrit and no dependence on the race track. The hematocrit was not age-dependent, men r = 0.20 and women r = 0.21. In women, there was a significant mean hemoconcentration, although there was generally high variability between participants. There was no hematocrit HCT > 55% and…	https://doi.org/10.1097/00005768-199903000-00004	NIH Quality Assessment Tool for Observational Cohort and Cross-Sectional Studies	Fair
Pfeiffer et al. - Food intake and gastrointestinal problems in endurance competitions	2012	n = 221 N/A	Cross-sectional dietary survey	Compared to a full triathlon, participants in the 70.3 consumed 65 ± 25 g/h of carbohydrates, which is +30 g/h above the triathlon.	Compared to a full triathlon, participants in the 70.3 consumed 65 ± 25 g/h of carbohydrates, which is +30 g/h above the triathlon. Fluid intake was also increased to 794 ± 339 ml/h, compared to 354 ± 187 ml/h for the entire triathlon. 14% had gastrointestinal problems that did not correlate with carbohydrate intake. The study works with an unknown cohort size for the half triathlon and the indiv…	https://doi.org/10.1249/MSS.0b013e31822dc809	NIH Quality Assessment Tool for Observational Cohort and Cross-Sectional Studies	Fair
Stevens et al. - Long-distance travel to the northeast disrupts sleep and leads to perceived fatigue in endurance athletes	2018	n = 12 N/A	Pre-post observational (travel + race)	Long-distance travel to a race in a hot environment after a cool winter showed reversible negative effects on sleep and fatigue in the first 48 hours.	Long-distance travel to a race in a hot environment after a cool winter showed reversible negative effects on sleep and fatigue in the first 48 hours. The immunity of the mucous membranes and physiological stress, as measured by sIgA and cortisol, were not negatively affected. Although three triathletes reported symptoms of illness 3-5 days after their arrival.	https://doi.org/10.3389/fphys.2018.01826	NIH Quality Assessment Tool for Before-After (Pre-Post) Studies With No Control Group	Limited (small sample size)
Stevenson et al. - Age and sex differences pertaining to modes of locomotion in triathlon	2013	n = 90 M, 90 F, HIR 60 M and F	Retrospective observational study (race-records)	The data of the top ten male and female amateur triathletes between 2009 and 2011 in the age groups between 18 and 64 years were examined.	The data of the top ten male and female amateur triathletes between 2009 and 2011 in the age groups between 18 and 64 years were examined. The time differences were largest among 60 to 64-year-olds at 21.7%, and also the largest among swimmers at 37.5%. The smallest difference was observed in cycling compared to the short disciplines with 11.2%. The transition period was longer for women than for…	https://doi.org/10.1249/MSS.0b013e31827d17eb	NOS (Newcastle-Ottawa Scale)	Fair to limited (modest sample size)
L. Yan - Images of the destination projected in the sport event website: A case of Ironman 70.3 Qujing	2019	Overview	Qualitative content analysis (case study of event imagery)	The study shows that the projected finish images from Ironman 70.3 Qujing and other sporting events differ from the actual finish images and that sports organizers should change this in order to promote the destination more effectively.	The study shows that the projected finish images from Ironman 70.3 Qujing and other sporting events differ from the actual finish images and that sports organizers should change this in order to promote the destination more effectively.	https://doi.org/10.1080/15470148.2019.1604280
Youngman - Risk of Exercise Addiction: A Comparison of Triathletes Training for Sprint, Olympic, Half Ironman and Ironman Distance Triathlons	2014	n = 1,285 N/A	Cross-sectional survey (exercise addiction)	20% of triathletes show a tendency towards training addiction, which increases with longer distance races, although in the half triathlon there was an outlier upwards at 4 cells.	20% of triathletes show a tendency towards training addiction, which increases with longer distance races, although in the half triathlon there was an outlier upwards at 4 cells. Training 10 hours a week or more shows a higher risk of exercise addiction. There is no significant association between sex and sports addiction risk, with a moderate level of addiction in men being slightly increased at…	https://doi.org/10.1123/jcsp.2014-0010	NIH Quality Assessment Tool for Observational Cohort and Cross-Sectional Studies	Good
SciELO - 1 Studien
Sanhueza et al. - Anthropometric Characteristics of Chilean Amateur Triathletes: A Pilot Study	2017	n = 37 M	Cross-sectional pilot study	Age differences in skin mass between triathletes aged ≤24 years and ≥35 years, with these two groups having a lower percentage of fat mass and greater muscle mass.	Age differences in skin mass between triathletes aged ≤24 years and ≥35 years, with these two groups having a lower percentage of fat mass and greater muscle mass. The morphological characteristics of amateurs differ from those of professional triathletes, with endomorphism higher in amateurs aged ≥35 years and ectomorphy higher in amateurs aged ≤24 years. The body composition of the amateur tria…	https://doi.org/10.14306/renhyd.21.3.374	NIH Quality Assessment Tool for Observational Cohort and Cross-Sectional Studies	Fair to limited (modest sample size)
Google Scholar - 5 Studien
Drozdek et al. - Differences in the bioelectrical activity of the major muscle groups of the lower limb using road or triathlon position	2014	n = 2 F, 3 M	Cross-sectional biomechanical comparison	During the pressure phase, the working muscles in the TRI position showed increased activity.	During the pressure phase, the working muscles in the TRI position showed increased activity. In muscle activity there were no significant differences when pedaling between the ROAD and TRI positions.	https://www.researchgate.net/publication/323858943_Differences_in_the_bioelectrical_activity_of_the_major_muscle_groups_of_the_lower_limb_using_road_or_triathlon_position	NIH Quality Assessment Tool for Observational Cohort and Cross-Sectional Studies	Limited (small sample size)
Fister et al. - Modeling preference time in middle distance triathlons	2017	n = 60 N/A	Computational modelling / algorithmic prediction (retrospective data)	An AI-powered tool that uses the Particle Swarm Optimization (PSO) algorithm to calculate ideal times for swimming, cycling, running, and transitions.	An AI-powered tool that uses the Particle Swarm Optimization (PSO) algorithm to calculate ideal times for swimming, cycling, running, and transitions. It works with Python, using triathletes' best times. The higher the correlation in the historical data, the more reliable the prediction.	https://doi.org/10.1109/ISCBI.2017.8053546
Garcìa-Chavez et al. - Association between body composition and explosive strength in middle distance amateur triathletes	2024	n = 16 M	Cross-sectional observational (correlational)	Recreational triathletes can benefit from strength training.	Recreational triathletes can benefit from strength training. A significant correlation was found between body mass index and countermovement performance. A significant correlation was found between muscle mass and bone mass to squat jump performance.	https://doi.org/10.18633/biotecnia.v26.2283	NIH Quality Assessment Tool for Observational Cohort and Cross-Sectional Studies	Limited (small sample size)
Manrique Lenis et al. - Relationship between body composition and physical performance in amateur middle-distance triathletes	2024	n = 16 M	Cross-sectional correlational study	Muscle strength correlates significantly with swimming and running performance.	Muscle strength correlates significantly with swimming and running performance. The wheel performance correlates with the performance in the jump tests, as well as with less fat mass.	https://doi.org/10.18633/biotecnia.v26.2283	NIH Quality Assessment Tool for Observational Cohort and Cross-Sectional Studies	Limited (small sample size)
E. Watters - Pacing in ultra-endurance sports: Investigating the pacing differences between gender, age and target performance during the Muskoka Ironman 70.3 triathlon	2019	n = 858 M, 380 F	Retrospective observational study (race-records)	In cycling, the speed from the first to the second half increased by 1.14 km/h (p = 0.002) for men and 1.19 km/h (p = 0.009) for middle-aged triathletes (35-45) by 1.19 km/h (p = 0.009).	In cycling, the speed from the first to the second half increased by 1.14 km/h (p = 0.002) for men and 1.19 km/h (p = 0.009) for middle-aged triathletes (35-45) by 1.19 km/h (p = 0.009). All groups had a slower second half of the run, with the top performers (25%) getting less slower than the taillights (75%) (0.37 km/h vs. 0.60 km/h, p = 0.003). Men, lower-performing and middle-aged triathletes …	https://utoronto.scholaris.ca/server/api/core/bitstreams/617d6807-91df-4112-98d1-130c48d25c61/content	NOS (Newcastle-Ottawa Scale)	Fair
Other sources (hand search / citation tracking) - 3 Studien
C. G. Lee - Factors Influencing Amateur Triathlon Participation in South Korea: A Comparative Study Based on Experience Levels	2025	n = overview	Cross-sectional comparative survey	Depending on your experience level, their motivations for half triathlon vary.	Depending on your experience level, their motivations for half triathlon vary. For beginners it is a challenge and experienced triathletes focus on health and fitness. Time management and physical demands are the biggest hurdles for participants. Ideas for lowering the barriers include more social support and media exposure for beginners, as well as more events in major cities in South Korea.	https://s-space.snu.ac.kr/handle/10371/228761	NIH Quality Assessment Tool for Observational Cohort and Cross-Sectional Studies	to be appraised
Loosli et al. - Women in the triathlon—the differences between female and male triathletes: a narrative review	2025	n = overview	Narrative review	A steady increase in participation of male and female could be observed.	A steady increase in participation of male and female could be observed. The sex difference was lowest in the split discipline of swimming, with cycling contributing the highest correlation to overall performance. The peak performance age for women is 31.6 ± 3.4 years	https://doi.org/10.3389/fspor.2025.1567676
Vivian et al. - Key factors influencing cycling performance and overall race time in the Ironman 70.3 for amateur athletes	2024	n = 6 M, 6 F	Observational study with physiological testing (FTP, body comp)	The FTP / Functional Threshold Power can predict 63.8% of the cycling time, as the most important predictor of overall performance; it is calculated from the fat and muscle percentage.	The FTP / Functional Threshold Power can predict 63.8% of the cycling time, as the most important predictor of overall performance; it is calculated from the fat and muscle percentage. Muscle mass predicts 77.7% of FTP. This study also showed that VO2 max is the best predictor for all three disciplines and is calculated via fat mass.	https://doi.org/10.1007/s11332-024-01306-5	NIH Quality Assessment Tool for Observational Cohort and Cross-Sectional Studies	Limited (small sample size)

## Sheet: Methodik & Hinweise
Aspekt	Beschreibung
Quelle der Daten	Manuscript.docx (systematische Review IRONMAN 70.3). 86 eindeutige Studien aus den Ergebnis-Tabellen extrahiert; durchgestrichene Inhalte (Track-Changes-revidiert) wurden ausgeschlossen.
Datenbank-Zuordnung	Jede Studie wurde anhand DOI bzw. Autor+Jahr+Titel-Schluesselwoertern in den Suchdokumenten PubMed, EBSCO, Scopus und SciELO/Google Scholar gesucht. Bei Treffern in mehreren Datenbanken: SciELO > Google Scholar > PubMed > EBSCO > Scopus. Studien ohne Treffer in den Suchdateien sind als "Other sources" gekennzeichnet (Handsuche / Citation Tracking).
Sortierung	Innerhalb jeder Datenbank-Sektion alphabetisch nach Erstautor-Nachname.
Participants (n=)	Spalte uebernimmt die Teilnehmerangaben 1:1 aus der Original-Manuskripttabelle (z.B. "n = 12 M", "n = 206,524 F, 633,576 M", "n = overview" fuer narrative Uebersichten).
Risk-of-bias-Tools	Ausschliesslich die drei vorgegebenen Tools: Cochrane RoB 2 (RCTs), NOS - Newcastle-Ottawa Scale (retrospektive observationale Kohorten / race-records), NIH Quality Assessment Tools (Pre-Post-, Cross-Sectional-, Case-Series-Designs). Wenn keines passt (narrative Review, qualitative Analyse, Modelling), bleibt die Zelle leer.
Qualitaetsbewertung	Vorlaeufige Einstufungen (Limited / Fair / Good) auf Basis von Stichprobengroesse und Design. Formale Bewertung durch zwei unabhaengige Reviewer empfohlen.
Quelle (URL)	Sofern eine DOI vorhanden ist, als anklickbarer https://doi.org/-Link. Bei Studien ohne DOI (z.B. Master Thesis, ResearchGate-Volltexte, Konferenzbaende) wird die Original-URL verwendet.
Hinweis	Diese Datei ersetzt die vorherige Version. Andere Dateien im Ordner wurden nicht veraendert.
